# Supplementary material for: Toxicological assessment of Xanthigen® nutraceutical extract combination: Mutagenicity, genotoxicity and oral toxicity
Source: Toxicol Rep. 2018 Oct 9;5:1021–31. doi: 10.1016/j.toxrep.2018.10.007 (PMC6205089; doi:10.1016/j.toxrep.2018.10.007)
Supplement: Transparency document [file mmc1.zip]

Archive with 7 entries (7 files):
- coi_disclosure_Chirino_3.pdf
- coi_disclosure_Davis_5.pdf
- coi_disclosure_Jung_4.pdf
- coi_disclosure_Lpez_Rios_1.pdf
- coi_disclosure_Prez_Machn_6.pdf
- coi_disclosure_Vega_2.pdf
- coi_disclosure_Viewe_7.pdf
